# Supplementary material for: A Ru-Based Complex for Sustainable One-Pot Tandem Aerobic Oxidation-Knoevenagel Condensation Reactions
Source: Molecules. 2024 Oct 30;29(21):5114. doi: 10.3390/molecules29215114 (PMC11547704; doi:10.3390/molecules29215114)
Supplement: Supplementary file 1 [file molecules-29-05114-s001.zip]

Archive with 1 entries (1 files):
- molecules-3283826-supplementary.pdf
